# Supplementary material for: 2-Amino­benzoxazole–oxalic acid (2/1)
Source: IUCrdata. 2024 Jan 26;9(Pt 1):x240033. doi: 10.1107/S2414314624000336 (PMC10842273; doi:10.1107/S2414314624000336)
Supplement: Supplementary file 1 [file x-09-x240033-sup1.cif]

##############################################################################
#                                                                            #
# This CIF contains the data for a data article accepted for                 #
# publication in IUCrData. It conforms to the requirements of                #
# Notes for Authors for IUCrData, and has been                               #
# peer reviewed under the auspices of IUCrData.                              #
#                                                                            #
# Full details of the Crystallographic Information File format               #
# are given in the paper "The Crystallographic Information File (CIF):       #
# a New Standard Archive File for Crystallography" by S. R. Hall, F. H.      #
# Allen and I. D. Brown [Acta Cryst. (1991), A47, 655-685].                  #
#                                                                            #
# The current version of the core CIF dictionary is obtainable from          #
# ftp://ftp.iucr.org/pub/cif_core.dic.                                       #
#                                                                            #
# Software is freely available for graphical display of the structure(s)     #
# in this CIF. For information consult the CIF software page                 #
# http://www.iucr.org/resources/cif/software.                                #
#                                                                            #
# This file may be used for bona fide research purposes within the           #
# scientific community so long as proper attribution is given to the data    # 
# article from which it was obtained.                                        #
#                                                                            #
##############################################################################
data_I
_audit_creation_method
;
Olex2 1.5-beta
(compiled 2023.08.24 svn.re1ec1418 for OlexSys, GUI svn.r6817)
;
_journal_date_recd_electronic     2023-09-20
_journal_date_accepted     2024-01-09
_journal_name_full     'IUCrData'
_journal_year     2024
_journal_volume     9
_journal_issue      1
_journal_page_first     0
_journal_page_last     0
_journal_paper_category     HO
_journal_paper_doi     10.1107/S2414314624000336
_journal_coeditor_code     BV4051
_publ_contact_author_name     'Batirbay Torambetov'
_publ_contact_author_address
;
National University of Uzbekistan named after Mirzo Ulugbek, 4 University St,
Tashkent, 100174,
Uzbekistan
;
_publ_contact_author_email     'torambetov_b@mail.ru'
_publ_contact_author_fax     ?
_publ_contact_author_phone     '+998913042025'
_publ_section_title
;
2-Aminobenzoxazole--oxalic acid (2/1)
;
_publ_section_title_footnote     .
loop_
    _publ_author_name
    _publ_author_footnote
    _publ_author_address
    'Razzoqova, Surayyo' .
;
National University of Uzbekistan named after Mirzo Ulugbek, 4 University St,
Tashkent, 100174,
Uzbekistan
;
    'Torambetov, Batirbay' .
;
National University of Uzbekistan named after Mirzo Ulugbek, 4 University St,
Tashkent, 100174,
Uzbekistan
;
    'Todjiev, Jamoliddin' .
;
National University of Uzbekistan named after Mirzo Ulugbek, 4 University St,
Tashkent, 100174, Uzbekistan
;
    'Kadirova, Shakhnoza' .
;
National University of Uzbekistan named after Mirzo Ulugbek, 4 University St,
Tashkent, 100174, Uzbekistan
;
    'Ibragimov, Aziz' .
;
Institute of General and Inorganic Chemistry, Academy of Sciences of Uzbekistan,
100170, M. Ulugbek Str 77a, Tashkent,
Uzbekistan
;
    'Ruzmetov, Abror' .
;
Institute of General and Inorganic Chemistry, Academy of Sciences of Uzbekistan,
100170, M. Ulugbek Str 77a, Tashkent,
Uzbekistan
;
    'Ashurov, Jamshid' .
;
Institute of Bioorganic Chemistry, Academy of Sciences of Uzbekistan, M. Ulugbek
Str, 83, Tashkent, 100125, Uzbekistan
;
_publ_section_synopsis
;
The molecular and crystal structure of the organic salt between
2-aminobenzoxazole and oxalic acid was studied.
;
_chemical_name_systematic
;
Bis(2-aminobenzoxazol-3-ium) oxalate
;
_chemical_name_common
;
2-Aminobenzoxazole--oxalic acid (2/1)
;
_chemical_formula_moiety     '2(C7 H7 N2 O +), C2 O4 2-'
_chemical_formula_sum     'C16 H14 N4 O6'
_chemical_formula_iupac     '2C7 H7 N2 O +, C2 O4 2-'
_chemical_formula_weight     358.31
_chemical_melting_point     ?
_space_group_crystal_system     monoclinic
_space_group_name_H-M_alt     'P 1 21/n 1'
_space_group_name_Hall     '-P 2yn'
loop_
    _space_group_symop_operation_xyz
    'x, y, z'
    '-x+1/2, y+1/2, -z+1/2'
    '-x, -y, -z'
    'x-1/2, -y-1/2, z-1/2'
_cell_length_a     6.5080(2)
_cell_length_b     17.6943(7)
_cell_length_c     13.6264(5)
_cell_angle_alpha     90
_cell_angle_beta     100.200(4)
_cell_angle_gamma     90
_cell_volume     1544.34(10)
_cell_formula_units_Z     4
_cell_measurement_reflns_used     2449
_cell_measurement_theta_min     4.1030
_cell_measurement_theta_max     70.2580
_cell_measurement_temperature     293(2)
_exptl_crystal_description     needle
_exptl_crystal_colour     'light yellow'
_exptl_crystal_size_max     0.17
_exptl_crystal_size_mid     0.14
_exptl_crystal_size_min     0.12
_exptl_crystal_density_diffrn     1.541
_exptl_crystal_density_meas     ?
_exptl_crystal_density_method     ?
_exptl_crystal_F_000     744
_exptl_absorpt_coefficient_mu     1.027
_exptl_absorpt_correction_type     multi-scan
_exptl_absorpt_process_details
;
(CrysAlisPro; Rigaku OD, 2020)
;
_exptl_absorpt_correction_T_min     0.15677
_exptl_absorpt_correction_T_max     1.00000
_diffrn_ambient_temperature     293(2)
_diffrn_source     'micro-focus sealed X-ray tube'
_diffrn_radiation_type     'Cu K\a'
_diffrn_radiation_wavelength     1.54184
_diffrn_radiation_monochromator     mirror
_diffrn_measurement_device_type
                         'XtaLAB Synergy, Single source at home/near, HyPix3000'
_diffrn_measurement_device     'four-circle diffractometer'
_diffrn_measurement_method     '\w scans'
_diffrn_detector     'Hybrid Pixel Array Detector'
_diffrn_detector_area_resol_mean     10.0000
loop_
    _diffrn_refln_index_h
    _diffrn_refln_index_k
    _diffrn_refln_index_l
    2 0 0
    4 0 0
    6 0 0
    1 1 0
    2 1 0
    3 1 0
    4 1 0
    5 1 0
    6 1 0
    7 1 0
    0 2 0
    1 2 0
    2 2 0
    3 2 0
    4 2 0
    5 2 0
    6 2 0
    7 2 0
    1 3 0
    2 3 0
    3 3 0
    4 3 0
    5 3 0
    6 3 0
    7 3 0
    0 4 0
    1 4 0
    2 4 0
    3 4 0
    4 4 0
    5 4 0
    6 4 0
    7 4 0
    1 5 0
    2 5 0
    3 5 0
    4 5 0
    5 5 0
    6 5 0
    7 5 0
    0 6 0
    2 6 0
    3 6 0
    4 6 0
    5 6 0
    6 6 0
    7 6 0
    1 7 0
    2 7 0
    3 7 0
    4 7 0
    5 7 0
    6 7 0
    7 7 0
    0 8 0
    1 8 0
    2 8 0
    3 8 0
    4 8 0
    5 8 0
    6 8 0
    7 8 0
    1 9 0
    2 9 0
    3 9 0
    4 9 0
    5 9 0
    6 9 0
    7 9 0
    0 10 0
    1 10 0
    2 10 0
    3 10 0
    4 10 0
    5 10 0
    6 10 0
    1 11 0
    2 11 0
    3 11 0
    4 11 0
    5 11 0
    6 11 0
    0 12 0
    1 12 0
    2 12 0
    3 12 0
    4 12 0
    5 12 0
    6 12 0
    1 13 0
    2 13 0
    3 13 0
    4 13 0
    5 13 0
    6 13 0
    0 14 0
    1 14 0
    2 14 0
    3 14 0
    4 14 0
    5 14 0
    1 15 0
    2 15 0
    3 15 0
    4 15 0
    5 15 0
    0 16 0
    1 16 0
    2 16 0
    3 16 0
    4 16 0
    5 16 0
    1 17 0
    2 17 0
    3 17 0
    4 17 0
    0 18 0
    1 18 0
    2 18 0
    3 18 0
    4 18 0
    1 19 0
    2 19 0
    3 19 0
    0 20 0
    1 20 0
    2 20 0
    3 20 0
    1 21 0
    -7 0 1
    -5 0 1
    -3 0 1
    -1 0 1
    1 0 1
    3 0 1
    5 0 1
    7 0 1
    -7 1 1
    -6 1 1
    -5 1 1
    -4 1 1
    -3 1 1
    -2 1 1
    -1 1 1
    0 1 1
    1 1 1
    2 1 1
    3 1 1
    4 1 1
    5 1 1
    6 1 1
    7 1 1
    -7 2 1
    -6 2 1
    -5 2 1
    -4 2 1
    -3 2 1
    -2 2 1
    -1 2 1
    0 2 1
    1 2 1
    2 2 1
    3 2 1
    4 2 1
    5 2 1
    6 2 1
    7 2 1
    -7 3 1
    -6 3 1
    -5 3 1
    -4 3 1
    -3 3 1
    -2 3 1
    -1 3 1
    0 3 1
    1 3 1
    2 3 1
    3 3 1
    4 3 1
    5 3 1
    6 3 1
    7 3 1
    -7 4 1
    -6 4 1
    -5 4 1
    -4 4 1
    -3 4 1
    -2 4 1
    -1 4 1
    0 4 1
    1 4 1
    2 4 1
    3 4 1
    4 4 1
    5 4 1
    6 4 1
    7 4 1
    -7 5 1
    -6 5 1
    -5 5 1
    -4 5 1
    -3 5 1
    -2 5 1
    -1 5 1
    0 5 1
    1 5 1
    2 5 1
    3 5 1
    4 5 1
    5 5 1
    6 5 1
    7 5 1
    -7 6 1
    -6 6 1
    -5 6 1
    -4 6 1
    -3 6 1
    -2 6 1
    -1 6 1
    0 6 1
    1 6 1
    2 6 1
    3 6 1
    4 6 1
    5 6 1
    6 6 1
    7 6 1
    -7 7 1
    -6 7 1
    -5 7 1
    -4 7 1
    -3 7 1
    -2 7 1
    -1 7 1
    0 7 1
    1 7 1
    2 7 1
    3 7 1
    4 7 1
    5 7 1
    6 7 1
    7 7 1
    -7 8 1
    -6 8 1
    -5 8 1
    -4 8 1
    -3 8 1
    -2 8 1
    -1 8 1
    0 8 1
    1 8 1
    2 8 1
    3 8 1
    4 8 1
    5 8 1
    6 8 1
    7 8 1
    -7 9 1
    -6 9 1
    -5 9 1
    -4 9 1
    -3 9 1
    -2 9 1
    -1 9 1
    0 9 1
    1 9 1
    2 9 1
    3 9 1
    4 9 1
    5 9 1
    6 9 1
    7 9 1
    -7 10 1
    -6 10 1
    -5 10 1
    -4 10 1
    -3 10 1
    -2 10 1
    -1 10 1
    0 10 1
    1 10 1
    2 10 1
    3 10 1
    4 10 1
    5 10 1
    6 10 1
    -6 11 1
    -5 11 1
    -4 11 1
    -3 11 1
    -2 11 1
    -1 11 1
    0 11 1
    1 11 1
    2 11 1
    3 11 1
    4 11 1
    5 11 1
    6 11 1
    -6 12 1
    -5 12 1
    -4 12 1
    -3 12 1
    -2 12 1
    -1 12 1
    0 12 1
    1 12 1
    2 12 1
    3 12 1
    4 12 1
    5 12 1
    6 12 1
    -6 13 1
    -5 13 1
    -4 13 1
    -3 13 1
    -2 13 1
    -1 13 1
    0 13 1
    1 13 1
    2 13 1
    3 13 1
    4 13 1
    5 13 1
    6 13 1
    -6 14 1
    -5 14 1
    -4 14 1
    -3 14 1
    -2 14 1
    -1 14 1
    0 14 1
    1 14 1
    2 14 1
    3 14 1
    4 14 1
    5 14 1
    -5 15 1
    -4 15 1
    -3 15 1
    -2 15 1
    -1 15 1
    0 15 1
    1 15 1
    2 15 1
    3 15 1
    4 15 1
    5 15 1
    -5 16 1
    -4 16 1
    -3 16 1
    -2 16 1
    -1 16 1
    0 16 1
    1 16 1
    2 16 1
    3 16 1
    4 16 1
    5 16 1
    -4 17 1
    -3 17 1
    -2 17 1
    -1 17 1
    0 17 1
    1 17 1
    2 17 1
    3 17 1
    4 17 1
    -4 18 1
    -3 18 1
    -2 18 1
    -1 18 1
    0 18 1
    1 18 1
    2 18 1
    3 18 1
    4 18 1
    -3 19 1
    -2 19 1
    -1 19 1
    0 19 1
    1 19 1
    2 19 1
    3 19 1
    -3 20 1
    -2 20 1
    -1 20 1
    0 20 1
    1 20 1
    2 20 1
    -2 21 1
    -1 21 1
    0 21 1
    1 21 1
    -6 0 2
    -4 0 2
    -2 0 2
    0 0 2
    2 0 2
    4 0 2
    6 0 2
    -7 1 2
    -6 1 2
    -5 1 2
    -4 1 2
    -3 1 2
    -2 1 2
    -1 1 2
    0 1 2
    1 1 2
    2 1 2
    3 1 2
    4 1 2
    5 1 2
    6 1 2
    7 1 2
    -7 2 2
    -6 2 2
    -5 2 2
    -4 2 2
    -3 2 2
    -2 2 2
    -1 2 2
    0 2 2
    1 2 2
    2 2 2
    3 2 2
    4 2 2
    5 2 2
    6 2 2
    7 2 2
    -7 3 2
    -6 3 2
    -5 3 2
    -4 3 2
    -3 3 2
    -2 3 2
    -1 3 2
    0 3 2
    1 3 2
    2 3 2
    3 3 2
    4 3 2
    5 3 2
    6 3 2
    7 3 2
    -7 4 2
    -6 4 2
    -5 4 2
    -4 4 2
    -3 4 2
    -2 4 2
    -1 4 2
    0 4 2
    1 4 2
    2 4 2
    3 4 2
    4 4 2
    5 4 2
    6 4 2
    7 4 2
    -7 5 2
    -6 5 2
    -5 5 2
    -4 5 2
    -3 5 2
    -2 5 2
    -1 5 2
    0 5 2
    1 5 2
    2 5 2
    3 5 2
    4 5 2
    5 5 2
    6 5 2
    -7 6 2
    -6 6 2
    -5 6 2
    -4 6 2
    -3 6 2
    -2 6 2
    -1 6 2
    0 6 2
    1 6 2
    2 6 2
    3 6 2
    4 6 2
    5 6 2
    6 6 2
    7 6 2
    -7 7 2
    -6 7 2
    -5 7 2
    -4 7 2
    -3 7 2
    -2 7 2
    -1 7 2
    0 7 2
    1 7 2
    2 7 2
    3 7 2
    4 7 2
    5 7 2
    6 7 2
    7 7 2
    -7 8 2
    -6 8 2
    -5 8 2
    -4 8 2
    -3 8 2
    -2 8 2
    -1 8 2
    0 8 2
    1 8 2
    2 8 2
    3 8 2
    4 8 2
    5 8 2
    6 8 2
    7 8 2
    -7 9 2
    -6 9 2
    -5 9 2
    -4 9 2
    -3 9 2
    -2 9 2
    -1 9 2
    0 9 2
    1 9 2
    2 9 2
    3 9 2
    4 9 2
    5 9 2
    6 9 2
    -7 10 2
    -6 10 2
    -5 10 2
    -4 10 2
    -3 10 2
    -2 10 2
    -1 10 2
    0 10 2
    1 10 2
    2 10 2
    3 10 2
    4 10 2
    5 10 2
    6 10 2
    -6 11 2
    -5 11 2
    -4 11 2
    -3 11 2
    -2 11 2
    -1 11 2
    0 11 2
    1 11 2
    2 11 2
    3 11 2
    4 11 2
    5 11 2
    6 11 2
    -6 12 2
    -5 12 2
    -4 12 2
    -3 12 2
    -2 12 2
    -1 12 2
    0 12 2
    1 12 2
    2 12 2
    3 12 2
    4 12 2
    5 12 2
    6 12 2
    -6 13 2
    -5 13 2
    -4 13 2
    -3 13 2
    -2 13 2
    -1 13 2
    0 13 2
    1 13 2
    2 13 2
    3 13 2
    4 13 2
    5 13 2
    6 13 2
    -6 14 2
    -5 14 2
    -4 14 2
    -3 14 2
    -2 14 2
    -1 14 2
    0 14 2
    1 14 2
    2 14 2
    3 14 2
    4 14 2
    5 14 2
    -5 15 2
    -4 15 2
    -3 15 2
    -2 15 2
    -1 15 2
    0 15 2
    1 15 2
    2 15 2
    3 15 2
    4 15 2
    5 15 2
    -5 16 2
    -4 16 2
    -3 16 2
    -2 16 2
    -1 16 2
    0 16 2
    1 16 2
    2 16 2
    3 16 2
    4 16 2
    5 16 2
    -4 17 2
    -3 17 2
    -2 17 2
    -1 17 2
    0 17 2
    1 17 2
    2 17 2
    3 17 2
    4 17 2
    -4 18 2
    -3 18 2
    -2 18 2
    -1 18 2
    0 18 2
    1 18 2
    2 18 2
    3 18 2
    4 18 2
    -3 19 2
    -2 19 2
    -1 19 2
    0 19 2
    1 19 2
    2 19 2
    3 19 2
    -3 20 2
    -2 20 2
    -1 20 2
    0 20 2
    1 20 2
    2 20 2
    -2 21 2
    -1 21 2
    0 21 2
    1 21 2
    -7 0 3
    -5 0 3
    -3 0 3
    -1 0 3
    1 0 3
    3 0 3
    5 0 3
    7 0 3
    -7 1 3
    -6 1 3
    -5 1 3
    -4 1 3
    -3 1 3
    -2 1 3
    -1 1 3
    0 1 3
    1 1 3
    2 1 3
    3 1 3
    4 1 3
    5 1 3
    6 1 3
    7 1 3
    -7 2 3
    -6 2 3
    -5 2 3
    -4 2 3
    -3 2 3
    -2 2 3
    -1 2 3
    0 2 3
    1 2 3
    2 2 3
    3 2 3
    4 2 3
    5 2 3
    6 2 3
    7 2 3
    -7 3 3
    -6 3 3
    -5 3 3
    -4 3 3
    -3 3 3
    -2 3 3
    -1 3 3
    0 3 3
    1 3 3
    2 3 3
    3 3 3
    4 3 3
    5 3 3
    6 3 3
    7 3 3
    -7 4 3
    -6 4 3
    -5 4 3
    -4 4 3
    -3 4 3
    -2 4 3
    -1 4 3
    0 4 3
    1 4 3
    2 4 3
    3 4 3
    4 4 3
    5 4 3
    6 4 3
    7 4 3
    -7 5 3
    -6 5 3
    -5 5 3
    -4 5 3
    -3 5 3
    -2 5 3
    -1 5 3
    0 5 3
    1 5 3
    2 5 3
    3 5 3
    4 5 3
    5 5 3
    6 5 3
    7 5 3
    -7 6 3
    -6 6 3
    -5 6 3
    -4 6 3
    -3 6 3
    -2 6 3
    -1 6 3
    0 6 3
    1 6 3
    2 6 3
    3 6 3
    4 6 3
    5 6 3
    6 6 3
    7 6 3
    -7 7 3
    -6 7 3
    -5 7 3
    -4 7 3
    -3 7 3
    -2 7 3
    -1 7 3
    1 7 3
    2 7 3
    3 7 3
    4 7 3
    5 7 3
    6 7 3
    7 7 3
    -7 8 3
    -6 8 3
    -5 8 3
    -4 8 3
    -3 8 3
    -2 8 3
    -1 8 3
    0 8 3
    1 8 3
    2 8 3
    3 8 3
    4 8 3
    5 8 3
    6 8 3
    -7 9 3
    -6 9 3
    -5 9 3
    -4 9 3
    -3 9 3
    -2 9 3
    -1 9 3
    0 9 3
    1 9 3
    2 9 3
    3 9 3
    4 9 3
    5 9 3
    6 9 3
    -7 10 3
    -6 10 3
    -5 10 3
    -4 10 3
    -3 10 3
    -2 10 3
    -1 10 3
    0 10 3
    1 10 3
    2 10 3
    3 10 3
    4 10 3
    5 10 3
    6 10 3
    -6 11 3
    -5 11 3
    -4 11 3
    -3 11 3
    -2 11 3
    -1 11 3
    0 11 3
    1 11 3
    2 11 3
    3 11 3
    4 11 3
    5 11 3
    6 11 3
    -6 12 3
    -5 12 3
    -4 12 3
    -3 12 3
    -2 12 3
    -1 12 3
    0 12 3
    1 12 3
    2 12 3
    3 12 3
    4 12 3
    5 12 3
    6 12 3
    -6 13 3
    -5 13 3
    -4 13 3
    -3 13 3
    -2 13 3
    -1 13 3
    0 13 3
    1 13 3
    2 13 3
    3 13 3
    4 13 3
    5 13 3
    -6 14 3
    -5 14 3
    -4 14 3
    -3 14 3
    -2 14 3
    -1 14 3
    0 14 3
    1 14 3
    2 14 3
    3 14 3
    4 14 3
    5 14 3
    -5 15 3
    -4 15 3
    -3 15 3
    -2 15 3
    -1 15 3
    0 15 3
    1 15 3
    2 15 3
    3 15 3
    4 15 3
    5 15 3
    -5 16 3
    -4 16 3
    -3 16 3
    -2 16 3
    -1 16 3
    0 16 3
    1 16 3
    2 16 3
    3 16 3
    4 16 3
    -4 17 3
    -3 17 3
    -2 17 3
    -1 17 3
    0 17 3
    1 17 3
    2 17 3
    3 17 3
    4 17 3
    -4 18 3
    -3 18 3
    -2 18 3
    -1 18 3
    0 18 3
    1 18 3
    2 18 3
    3 18 3
    -3 19 3
    -2 19 3
    -1 19 3
    0 19 3
    1 19 3
    2 19 3
    -2 20 3
    -1 20 3
    0 20 3
    1 20 3
    2 20 3
    -1 21 3
    0 21 3
    1 21 3
    -6 0 4
    -4 0 4
    -2 0 4
    0 0 4
    2 0 4
    4 0 4
    6 0 4
    -7 1 4
    -6 1 4
    -5 1 4
    -4 1 4
    -3 1 4
    -2 1 4
    -1 1 4
    0 1 4
    1 1 4
    2 1 4
    3 1 4
    4 1 4
    5 1 4
    7 1 4
    -7 2 4
    -6 2 4
    -5 2 4
    -4 2 4
    -3 2 4
    -2 2 4
    -1 2 4
    0 2 4
    1 2 4
    2 2 4
    3 2 4
    4 2 4
    5 2 4
    6 2 4
    7 2 4
    -7 3 4
    -6 3 4
    -5 3 4
    -4 3 4
    -3 3 4
    -2 3 4
    -1 3 4
    0 3 4
    1 3 4
    2 3 4
    3 3 4
    4 3 4
    5 3 4
    6 3 4
    7 3 4
    -7 4 4
    -6 4 4
    -5 4 4
    -4 4 4
    -3 4 4
    -2 4 4
    -1 4 4
    0 4 4
    1 4 4
    2 4 4
    3 4 4
    4 4 4
    5 4 4
    6 4 4
    7 4 4
    -7 5 4
    -6 5 4
    -5 5 4
    -4 5 4
    -3 5 4
    -2 5 4
    -1 5 4
    0 5 4
    1 5 4
    2 5 4
    3 5 4
    4 5 4
    5 5 4
    6 5 4
    7 5 4
    -7 6 4
    -6 6 4
    -5 6 4
    -4 6 4
    -3 6 4
    -2 6 4
    -1 6 4
    0 6 4
    1 6 4
    2 6 4
    3 6 4
    4 6 4
    5 6 4
    6 6 4
    -7 7 4
    -6 7 4
    -5 7 4
    -4 7 4
    -3 7 4
    -2 7 4
    -1 7 4
    0 7 4
    1 7 4
    2 7 4
    3 7 4
    4 7 4
    5 7 4
    6 7 4
    -7 8 4
    -6 8 4
    -5 8 4
    -4 8 4
    -3 8 4
    -2 8 4
    -1 8 4
    0 8 4
    1 8 4
    2 8 4
    3 8 4
    4 8 4
    5 8 4
    6 8 4
    -7 9 4
    -6 9 4
    -5 9 4
    -4 9 4
    -3 9 4
    -2 9 4
    -1 9 4
    0 9 4
    1 9 4
    2 9 4
    3 9 4
    4 9 4
    5 9 4
    6 9 4
    -7 10 4
    -6 10 4
    -5 10 4
    -4 10 4
    -3 10 4
    -2 10 4
    -1 10 4
    0 10 4
    1 10 4
    2 10 4
    3 10 4
    4 10 4
    5 10 4
    6 10 4
    -6 11 4
    -5 11 4
    -4 11 4
    -3 11 4
    -2 11 4
    -1 11 4
    0 11 4
    1 11 4
    2 11 4
    3 11 4
    4 11 4
    5 11 4
    6 11 4
    -6 12 4
    -5 12 4
    -4 12 4
    -3 12 4
    -2 12 4
    -1 12 4
    0 12 4
    1 12 4
    2 12 4
    3 12 4
    4 12 4
    5 12 4
    -6 13 4
    -5 13 4
    -4 13 4
    -3 13 4
    -2 13 4
    -1 13 4
    0 13 4
    1 13 4
    2 13 4
    3 13 4
    4 13 4
    5 13 4
    -6 14 4
    -5 14 4
    -4 14 4
    -3 14 4
    -2 14 4
    -1 14 4
    0 14 4
    1 14 4
    2 14 4
    3 14 4
    4 14 4
    5 14 4
    -5 15 4
    -4 15 4
    -3 15 4
    -2 15 4
    -1 15 4
    0 15 4
    1 15 4
    2 15 4
    3 15 4
    4 15 4
    5 15 4
    -5 16 4
    -4 16 4
    -3 16 4
    -2 16 4
    -1 16 4
    0 16 4
    1 16 4
    2 16 4
    3 16 4
    4 16 4
    -4 17 4
    -3 17 4
    -2 17 4
    -1 17 4
    0 17 4
    1 17 4
    2 17 4
    3 17 4
    4 17 4
    -4 18 4
    -3 18 4
    -2 18 4
    -1 18 4
    0 18 4
    1 18 4
    2 18 4
    3 18 4
    -3 19 4
    -2 19 4
    -1 19 4
    0 19 4
    1 19 4
    2 19 4
    -2 20 4
    -1 20 4
    0 20 4
    1 20 4
    2 20 4
    -1 21 4
    0 21 4
    -7 0 5
    -5 0 5
    -3 0 5
    -1 0 5
    1 0 5
    3 0 5
    5 0 5
    7 0 5
    -7 1 5
    -6 1 5
    -5 1 5
    -4 1 5
    -3 1 5
    -2 1 5
    -1 1 5
    0 1 5
    1 1 5
    2 1 5
    3 1 5
    4 1 5
    5 1 5
    6 1 5
    7 1 5
    -7 2 5
    -6 2 5
    -5 2 5
    -4 2 5
    -3 2 5
    -2 2 5
    -1 2 5
    0 2 5
    1 2 5
    2 2 5
    3 2 5
    4 2 5
    5 2 5
    6 2 5
    7 2 5
    -7 3 5
    -6 3 5
    -5 3 5
    -4 3 5
    -3 3 5
    -2 3 5
    -1 3 5
    0 3 5
    1 3 5
    2 3 5
    3 3 5
    4 3 5
    5 3 5
    6 3 5
    -7 4 5
    -6 4 5
    -5 4 5
    -4 4 5
    -3 4 5
    -2 4 5
    -1 4 5
    0 4 5
    1 4 5
    2 4 5
    3 4 5
    4 4 5
    5 4 5
    6 4 5
    -7 5 5
    -6 5 5
    -5 5 5
    -4 5 5
    -3 5 5
    -2 5 5
    -1 5 5
    0 5 5
    1 5 5
    2 5 5
    3 5 5
    4 5 5
    5 5 5
    6 5 5
    -7 6 5
    -6 6 5
    -5 6 5
    -4 6 5
    -3 6 5
    -2 6 5
    -1 6 5
    0 6 5
    1 6 5
    2 6 5
    3 6 5
    4 6 5
    5 6 5
    6 6 5
    -7 7 5
    -6 7 5
    -5 7 5
    -4 7 5
    -3 7 5
    -2 7 5
    -1 7 5
    0 7 5
    1 7 5
    2 7 5
    3 7 5
    4 7 5
    5 7 5
    6 7 5
    -7 8 5
    -6 8 5
    -5 8 5
    -4 8 5
    -3 8 5
    -2 8 5
    -1 8 5
    0 8 5
    1 8 5
    2 8 5
    3 8 5
    4 8 5
    5 8 5
    6 8 5
    -7 9 5
    -6 9 5
    -5 9 5
    -4 9 5
    -3 9 5
    -2 9 5
    -1 9 5
    0 9 5
    1 9 5
    2 9 5
    3 9 5
    4 9 5
    5 9 5
    6 9 5
    -6 10 5
    -5 10 5
    -4 10 5
    -3 10 5
    -2 10 5
    -1 10 5
    0 10 5
    1 10 5
    2 10 5
    3 10 5
    4 10 5
    5 10 5
    6 10 5
    -6 11 5
    -5 11 5
    -4 11 5
    -3 11 5
    -2 11 5
    -1 11 5
    0 11 5
    1 11 5
    2 11 5
    3 11 5
    4 11 5
    5 11 5
    -6 12 5
    -5 12 5
    -4 12 5
    -3 12 5
    -2 12 5
    -1 12 5
    0 12 5
    1 12 5
    2 12 5
    3 12 5
    4 12 5
    5 12 5
    -6 13 5
    -5 13 5
    -4 13 5
    -3 13 5
    -2 13 5
    -1 13 5
    0 13 5
    1 13 5
    2 13 5
    3 13 5
    4 13 5
    5 13 5
    -5 14 5
    -4 14 5
    -3 14 5
    -2 14 5
    -1 14 5
    0 14 5
    1 14 5
    2 14 5
    3 14 5
    4 14 5
    5 14 5
    -5 15 5
    -4 15 5
    -3 15 5
    -2 15 5
    -1 15 5
    0 15 5
    1 15 5
    2 15 5
    3 15 5
    4 15 5
    -5 16 5
    -4 16 5
    -3 16 5
    -2 16 5
    -1 16 5
    0 16 5
    1 16 5
    2 16 5
    3 16 5
    4 16 5
    -4 17 5
    -3 17 5
    -2 17 5
    -1 17 5
    0 17 5
    1 17 5
    2 17 5
    3 17 5
    -3 18 5
    -2 18 5
    -1 18 5
    0 18 5
    1 18 5
    2 18 5
    3 18 5
    -3 19 5
    -2 19 5
    -1 19 5
    0 19 5
    1 19 5
    2 19 5
    -2 20 5
    -1 20 5
    0 20 5
    1 20 5
    -6 0 6
    -4 0 6
    -2 0 6
    0 0 6
    2 0 6
    4 0 6
    6 0 6
    -7 1 6
    -6 1 6
    -5 1 6
    -4 1 6
    -3 1 6
    -2 1 6
    -1 1 6
    0 1 6
    1 1 6
    2 1 6
    3 1 6
    4 1 6
    5 1 6
    6 1 6
    -7 2 6
    -6 2 6
    -5 2 6
    -4 2 6
    -3 2 6
    -2 2 6
    -1 2 6
    0 2 6
    1 2 6
    2 2 6
    3 2 6
    4 2 6
    5 2 6
    6 2 6
    -7 3 6
    -6 3 6
    -5 3 6
    -4 3 6
    -3 3 6
    -2 3 6
    -1 3 6
    0 3 6
    1 3 6
    3 3 6
    4 3 6
    5 3 6
    6 3 6
    -7 4 6
    -6 4 6
    -5 4 6
    -4 4 6
    -3 4 6
    -2 4 6
    -1 4 6
    0 4 6
    1 4 6
    2 4 6
    3 4 6
    4 4 6
    5 4 6
    6 4 6
    -7 5 6
    -6 5 6
    -5 5 6
    -4 5 6
    -3 5 6
    -2 5 6
    -1 5 6
    0 5 6
    1 5 6
    2 5 6
    3 5 6
    4 5 6
    5 5 6
    6 5 6
    -7 6 6
    -6 6 6
    -5 6 6
    -4 6 6
    -3 6 6
    -2 6 6
    -1 6 6
    0 6 6
    1 6 6
    2 6 6
    3 6 6
    4 6 6
    5 6 6
    6 6 6
    -7 7 6
    -6 7 6
    -5 7 6
    -4 7 6
    -3 7 6
    -2 7 6
    -1 7 6
    0 7 6
    1 7 6
    2 7 6
    3 7 6
    4 7 6
    5 7 6
    6 7 6
    -7 8 6
    -6 8 6
    -5 8 6
    -4 8 6
    -3 8 6
    -2 8 6
    -1 8 6
    0 8 6
    1 8 6
    2 8 6
    3 8 6
    4 8 6
    5 8 6
    6 8 6
    -7 9 6
    -6 9 6
    -5 9 6
    -4 9 6
    -3 9 6
    -2 9 6
    -1 9 6
    0 9 6
    1 9 6
    2 9 6
    3 9 6
    4 9 6
    5 9 6
    6 9 6
    -6 10 6
    -5 10 6
    -4 10 6
    -3 10 6
    -2 10 6
    -1 10 6
    0 10 6
    1 10 6
    2 10 6
    3 10 6
    4 10 6
    5 10 6
    -6 11 6
    -5 11 6
    -4 11 6
    -3 11 6
    -2 11 6
    -1 11 6
    0 11 6
    1 11 6
    2 11 6
    3 11 6
    4 11 6
    5 11 6
    -6 12 6
    -5 12 6
    -4 12 6
    -3 12 6
    -2 12 6
    -1 12 6
    0 12 6
    1 12 6
    2 12 6
    3 12 6
    4 12 6
    5 12 6
    -6 13 6
    -5 13 6
    -4 13 6
    -3 13 6
    -2 13 6
    -1 13 6
    0 13 6
    1 13 6
    2 13 6
    3 13 6
    4 13 6
    5 13 6
    -5 14 6
    -4 14 6
    -3 14 6
    -2 14 6
    -1 14 6
    0 14 6
    1 14 6
    2 14 6
    3 14 6
    4 14 6
    -5 15 6
    -4 15 6
    -3 15 6
    -2 15 6
    -1 15 6
    0 15 6
    1 15 6
    2 15 6
    3 15 6
    4 15 6
    -4 16 6
    -3 16 6
    -2 16 6
    -1 16 6
    0 16 6
    1 16 6
    2 16 6
    3 16 6
    4 16 6
    -4 17 6
    -3 17 6
    -2 17 6
    -1 17 6
    0 17 6
    1 17 6
    2 17 6
    3 17 6
    -3 18 6
    -2 18 6
    -1 18 6
    0 18 6
    1 18 6
    2 18 6
    -3 19 6
    -2 19 6
    -1 19 6
    0 19 6
    1 19 6
    -1 20 6
    0 20 6
    -7 0 7
    -5 0 7
    -3 0 7
    -1 0 7
    1 0 7
    3 0 7
    5 0 7
    -7 1 7
    -6 1 7
    -5 1 7
    -4 1 7
    -3 1 7
    -2 1 7
    -1 1 7
    0 1 7
    1 1 7
    2 1 7
    3 1 7
    4 1 7
    5 1 7
    6 1 7
    -7 2 7
    -6 2 7
    -5 2 7
    -4 2 7
    -3 2 7
    -2 2 7
    -1 2 7
    0 2 7
    1 2 7
    2 2 7
    3 2 7
    4 2 7
    5 2 7
    6 2 7
    -7 3 7
    -6 3 7
    -5 3 7
    -4 3 7
    -3 3 7
    -2 3 7
    -1 3 7
    0 3 7
    1 3 7
    2 3 7
    3 3 7
    4 3 7
    5 3 7
    6 3 7
    -7 4 7
    -6 4 7
    -5 4 7
    -4 4 7
    -3 4 7
    -2 4 7
    -1 4 7
    0 4 7
    1 4 7
    2 4 7
    3 4 7
    4 4 7
    5 4 7
    6 4 7
    -7 5 7
    -6 5 7
    -5 5 7
    -4 5 7
    -3 5 7
    -2 5 7
    -1 5 7
    0 5 7
    1 5 7
    2 5 7
    3 5 7
    4 5 7
    5 5 7
    6 5 7
    -7 6 7
    -6 6 7
    -5 6 7
    -4 6 7
    -3 6 7
    -2 6 7
    -1 6 7
    0 6 7
    1 6 7
    2 6 7
    3 6 7
    4 6 7
    5 6 7
    6 6 7
    -7 7 7
    -6 7 7
    -5 7 7
    -4 7 7
    -3 7 7
    -2 7 7
    -1 7 7
    0 7 7
    1 7 7
    2 7 7
    3 7 7
    4 7 7
    5 7 7
    6 7 7
    -7 8 7
    -6 8 7
    -5 8 7
    -4 8 7
    -3 8 7
    -2 8 7
    -1 8 7
    0 8 7
    1 8 7
    2 8 7
    3 8 7
    4 8 7
    5 8 7
    -6 9 7
    -5 9 7
    -4 9 7
    -3 9 7
    -2 9 7
    -1 9 7
    0 9 7
    1 9 7
    2 9 7
    3 9 7
    4 9 7
    5 9 7
    -6 10 7
    -5 10 7
    -4 10 7
    -3 10 7
    -2 10 7
    -1 10 7
    0 10 7
    1 10 7
    2 10 7
    3 10 7
    4 10 7
    5 10 7
    -6 11 7
    -5 11 7
    -4 11 7
    -3 11 7
    -2 11 7
    -1 11 7
    0 11 7
    1 11 7
    2 11 7
    3 11 7
    4 11 7
    5 11 7
    -6 12 7
    -5 12 7
    -4 12 7
    -3 12 7
    -2 12 7
    -1 12 7
    0 12 7
    1 12 7
    2 12 7
    3 12 7
    4 12 7
    5 12 7
    -5 13 7
    -4 13 7
    -3 13 7
    -2 13 7
    -1 13 7
    0 13 7
    1 13 7
    2 13 7
    3 13 7
    4 13 7
    -5 14 7
    -4 14 7
    -3 14 7
    -2 14 7
    -1 14 7
    0 14 7
    1 14 7
    2 14 7
    3 14 7
    4 14 7
    -5 15 7
    -4 15 7
    -3 15 7
    -2 15 7
    -1 15 7
    0 15 7
    1 15 7
    2 15 7
    3 15 7
    4 15 7
    -4 16 7
    -3 16 7
    -2 16 7
    -1 16 7
    0 16 7
    1 16 7
    2 16 7
    3 16 7
    -4 17 7
    -3 17 7
    -2 17 7
    -1 17 7
    0 17 7
    1 17 7
    2 17 7
    3 17 7
    -3 18 7
    -2 18 7
    -1 18 7
    0 18 7
    1 18 7
    2 18 7
    -2 19 7
    -1 19 7
    0 19 7
    1 19 7
    -6 0 8
    -4 0 8
    -2 0 8
    0 0 8
    2 0 8
    4 0 8
    6 0 8
    -7 1 8
    -6 1 8
    -5 1 8
    -4 1 8
    -3 1 8
    -2 1 8
    -1 1 8
    0 1 8
    1 1 8
    2 1 8
    3 1 8
    4 1 8
    5 1 8
    6 1 8
    -7 2 8
    -6 2 8
    -5 2 8
    -4 2 8
    -3 2 8
    -2 2 8
    -1 2 8
    0 2 8
    1 2 8
    2 2 8
    3 2 8
    4 2 8
    5 2 8
    6 2 8
    -7 3 8
    -6 3 8
    -5 3 8
    -4 3 8
    -3 3 8
    -2 3 8
    -1 3 8
    0 3 8
    1 3 8
    2 3 8
    3 3 8
    4 3 8
    5 3 8
    6 3 8
    -7 4 8
    -6 4 8
    -5 4 8
    -4 4 8
    -3 4 8
    -2 4 8
    -1 4 8
    0 4 8
    1 4 8
    2 4 8
    3 4 8
    4 4 8
    5 4 8
    6 4 8
    -7 5 8
    -6 5 8
    -5 5 8
    -4 5 8
    -3 5 8
    -2 5 8
    -1 5 8
    0 5 8
    1 5 8
    2 5 8
    3 5 8
    4 5 8
    5 5 8
    -7 6 8
    -6 6 8
    -5 6 8
    -4 6 8
    -3 6 8
    -2 6 8
    -1 6 8
    0 6 8
    1 6 8
    2 6 8
    3 6 8
    4 6 8
    5 6 8
    -7 7 8
    -6 7 8
    -5 7 8
    -4 7 8
    -3 7 8
    -2 7 8
    -1 7 8
    0 7 8
    1 7 8
    2 7 8
    3 7 8
    4 7 8
    5 7 8
    -6 8 8
    -5 8 8
    -4 8 8
    -3 8 8
    -2 8 8
    -1 8 8
    0 8 8
    1 8 8
    2 8 8
    3 8 8
    4 8 8
    5 8 8
    -6 9 8
    -5 9 8
    -4 9 8
    -3 9 8
    -2 9 8
    -1 9 8
    0 9 8
    1 9 8
    2 9 8
    3 9 8
    4 9 8
    5 9 8
    -6 10 8
    -5 10 8
    -4 10 8
    -3 10 8
    -2 10 8
    -1 10 8
    0 10 8
    1 10 8
    2 10 8
    3 10 8
    4 10 8
    5 10 8
    -6 11 8
    -5 11 8
    -4 11 8
    -3 11 8
    -2 11 8
    -1 11 8
    0 11 8
    1 11 8
    2 11 8
    3 11 8
    4 11 8
    -6 12 8
    -5 12 8
    -4 12 8
    -3 12 8
    -2 12 8
    -1 12 8
    0 12 8
    1 12 8
    2 12 8
    3 12 8
    4 12 8
    -5 13 8
    -4 13 8
    -3 13 8
    -2 13 8
    -1 13 8
    0 13 8
    1 13 8
    2 13 8
    3 13 8
    4 13 8
    -5 14 8
    -4 14 8
    -3 14 8
    -2 14 8
    -1 14 8
    0 14 8
    1 14 8
    2 14 8
    3 14 8
    -4 15 8
    -3 15 8
    -2 15 8
    -1 15 8
    0 15 8
    1 15 8
    2 15 8
    3 15 8
    -4 16 8
    -3 16 8
    -2 16 8
    -1 16 8
    0 16 8
    1 16 8
    2 16 8
    3 16 8
    -3 17 8
    -2 17 8
    -1 17 8
    0 17 8
    1 17 8
    2 17 8
    -2 18 8
    -1 18 8
    0 18 8
    1 18 8
    -1 19 8
    0 19 8
    -7 0 9
    -5 0 9
    -3 0 9
    -1 0 9
    1 0 9
    3 0 9
    5 0 9
    -7 1 9
    -6 1 9
    -5 1 9
    -4 1 9
    -3 1 9
    -2 1 9
    -1 1 9
    0 1 9
    1 1 9
    2 1 9
    3 1 9
    4 1 9
    5 1 9
    -7 2 9
    -6 2 9
    -5 2 9
    -4 2 9
    -3 2 9
    -2 2 9
    -1 2 9
    0 2 9
    1 2 9
    2 2 9
    3 2 9
    4 2 9
    5 2 9
    -7 3 9
    -6 3 9
    -5 3 9
    -4 3 9
    -3 3 9
    -2 3 9
    -1 3 9
    0 3 9
    1 3 9
    2 3 9
    3 3 9
    4 3 9
    5 3 9
    -7 4 9
    -6 4 9
    -5 4 9
    -4 4 9
    -3 4 9
    -2 4 9
    -1 4 9
    0 4 9
    1 4 9
    2 4 9
    3 4 9
    4 4 9
    5 4 9
    -7 5 9
    -6 5 9
    -5 5 9
    -4 5 9
    -3 5 9
    -2 5 9
    -1 5 9
    0 5 9
    1 5 9
    2 5 9
    3 5 9
    4 5 9
    5 5 9
    -7 6 9
    -6 6 9
    -5 6 9
    -4 6 9
    -3 6 9
    -2 6 9
    -1 6 9
    0 6 9
    1 6 9
    2 6 9
    3 6 9
    4 6 9
    5 6 9
    -6 7 9
    -5 7 9
    -4 7 9
    -3 7 9
    -2 7 9
    -1 7 9
    0 7 9
    1 7 9
    2 7 9
    3 7 9
    4 7 9
    5 7 9
    -6 8 9
    -5 8 9
    -4 8 9
    -3 8 9
    -2 8 9
    -1 8 9
    0 8 9
    1 8 9
    2 8 9
    3 8 9
    4 8 9
    5 8 9
    -6 9 9
    -5 9 9
    -4 9 9
    -3 9 9
    -2 9 9
    -1 9 9
    0 9 9
    1 9 9
    2 9 9
    3 9 9
    4 9 9
    -6 10 9
    -5 10 9
    -4 10 9
    -3 10 9
    -2 10 9
    -1 10 9
    0 10 9
    1 10 9
    2 10 9
    3 10 9
    4 10 9
    -6 11 9
    -5 11 9
    -4 11 9
    -3 11 9
    -2 11 9
    -1 11 9
    0 11 9
    1 11 9
    2 11 9
    3 11 9
    4 11 9
    -5 12 9
    -4 12 9
    -3 12 9
    -2 12 9
    -1 12 9
    0 12 9
    1 12 9
    2 12 9
    3 12 9
    4 12 9
    -5 13 9
    -4 13 9
    -3 13 9
    -2 13 9
    -1 13 9
    0 13 9
    1 13 9
    2 13 9
    3 13 9
    -5 14 9
    -4 14 9
    -3 14 9
    -2 14 9
    -1 14 9
    0 14 9
    1 14 9
    2 14 9
    3 14 9
    -4 15 9
    -3 15 9
    -2 15 9
    -1 15 9
    0 15 9
    1 15 9
    2 15 9
    -3 16 9
    -2 16 9
    -1 16 9
    0 16 9
    1 16 9
    2 16 9
    -3 17 9
    -2 17 9
    -1 17 9
    0 17 9
    1 17 9
    -1 18 9
    0 18 9
    -6 0 10
    -4 0 10
    -2 0 10
    0 0 10
    2 0 10
    4 0 10
    -7 1 10
    -6 1 10
    -5 1 10
    -4 1 10
    -3 1 10
    -2 1 10
    -1 1 10
    0 1 10
    1 1 10
    2 1 10
    3 1 10
    4 1 10
    5 1 10
    -7 2 10
    -6 2 10
    -5 2 10
    -4 2 10
    -3 2 10
    -2 2 10
    -1 2 10
    0 2 10
    1 2 10
    2 2 10
    3 2 10
    4 2 10
    5 2 10
    -7 3 10
    -6 3 10
    -5 3 10
    -4 3 10
    -3 3 10
    -2 3 10
    -1 3 10
    0 3 10
    1 3 10
    2 3 10
    3 3 10
    4 3 10
    5 3 10
    -6 4 10
    -5 4 10
    -4 4 10
    -3 4 10
    -2 4 10
    -1 4 10
    0 4 10
    1 4 10
    2 4 10
    3 4 10
    4 4 10
    5 4 10
    -6 5 10
    -5 5 10
    -4 5 10
    -3 5 10
    -2 5 10
    -1 5 10
    0 5 10
    1 5 10
    2 5 10
    3 5 10
    4 5 10
    5 5 10
    -6 6 10
    -5 6 10
    -4 6 10
    -3 6 10
    -2 6 10
    -1 6 10
    0 6 10
    1 6 10
    2 6 10
    3 6 10
    4 6 10
    5 6 10
    -6 7 10
    -5 7 10
    -4 7 10
    -3 7 10
    -2 7 10
    -1 7 10
    0 7 10
    1 7 10
    2 7 10
    3 7 10
    4 7 10
    -6 8 10
    -5 8 10
    -4 8 10
    -3 8 10
    -2 8 10
    -1 8 10
    0 8 10
    1 8 10
    2 8 10
    3 8 10
    4 8 10
    -6 9 10
    -5 9 10
    -4 9 10
    -3 9 10
    -2 9 10
    -1 9 10
    0 9 10
    1 9 10
    2 9 10
    3 9 10
    4 9 10
    -6 10 10
    -5 10 10
    -4 10 10
    -3 10 10
    -2 10 10
    -1 10 10
    0 10 10
    1 10 10
    2 10 10
    3 10 10
    4 10 10
    -5 11 10
    -4 11 10
    -3 11 10
    -2 11 10
    -1 11 10
    0 11 10
    1 11 10
    2 11 10
    3 11 10
    -5 12 10
    -4 12 10
    -3 12 10
    -2 12 10
    -1 12 10
    0 12 10
    1 12 10
    2 12 10
    3 12 10
    -5 13 10
    -4 13 10
    -3 13 10
    -2 13 10
    -1 13 10
    0 13 10
    1 13 10
    2 13 10
    3 13 10
    -4 14 10
    -3 14 10
    -2 14 10
    -1 14 10
    0 14 10
    1 14 10
    2 14 10
    -3 15 10
    -2 15 10
    -1 15 10
    0 15 10
    1 15 10
    2 15 10
    -3 16 10
    -2 16 10
    -1 16 10
    0 16 10
    1 16 10
    -2 17 10
    -1 17 10
    0 17 10
    -5 0 11
    -3 0 11
    -1 0 11
    1 0 11
    3 0 11
    -6 1 11
    -5 1 11
    -4 1 11
    -3 1 11
    -2 1 11
    -1 1 11
    0 1 11
    1 1 11
    2 1 11
    3 1 11
    4 1 11
    -6 2 11
    -5 2 11
    -4 2 11
    -3 2 11
    -2 2 11
    -1 2 11
    0 2 11
    1 2 11
    2 2 11
    3 2 11
    4 2 11
    -6 3 11
    -5 3 11
    -4 3 11
    -3 3 11
    -2 3 11
    -1 3 11
    0 3 11
    1 3 11
    2 3 11
    3 3 11
    4 3 11
    -6 4 11
    -5 4 11
    -4 4 11
    -3 4 11
    -2 4 11
    -1 4 11
    0 4 11
    1 4 11
    2 4 11
    3 4 11
    4 4 11
    -6 5 11
    -5 5 11
    -4 5 11
    -3 5 11
    -2 5 11
    -1 5 11
    0 5 11
    1 5 11
    2 5 11
    3 5 11
    4 5 11
    -6 6 11
    -5 6 11
    -4 6 11
    -3 6 11
    -2 6 11
    -1 6 11
    0 6 11
    1 6 11
    2 6 11
    3 6 11
    4 6 11
    -6 7 11
    -5 7 11
    -4 7 11
    -3 7 11
    -2 7 11
    -1 7 11
    0 7 11
    1 7 11
    2 7 11
    3 7 11
    4 7 11
    -6 8 11
    -5 8 11
    -4 8 11
    -3 8 11
    -2 8 11
    -1 8 11
    0 8 11
    1 8 11
    2 8 11
    3 8 11
    4 8 11
    -5 9 11
    -4 9 11
    -3 9 11
    -2 9 11
    -1 9 11
    0 9 11
    1 9 11
    2 9 11
    3 9 11
    4 9 11
    -5 10 11
    -4 10 11
    -3 10 11
    -2 10 11
    -1 10 11
    0 10 11
    1 10 11
    2 10 11
    3 10 11
    -5 11 11
    -4 11 11
    -3 11 11
    -2 11 11
    -1 11 11
    0 11 11
    1 11 11
    2 11 11
    3 11 11
    -4 12 11
    -3 12 11
    -2 12 11
    -1 12 11
    0 12 11
    1 12 11
    2 12 11
    3 12 11
    -4 13 11
    -3 13 11
    -2 13 11
    -1 13 11
    0 13 11
    1 13 11
    2 13 11
    -3 14 11
    -2 14 11
    -1 14 11
    0 14 11
    1 14 11
    2 14 11
    -3 15 11
    -2 15 11
    -1 15 11
    0 15 11
    1 15 11
    -2 16 11
    -1 16 11
    0 16 11
    -6 0 12
    -4 0 12
    -2 0 12
    0 0 12
    2 0 12
    4 0 12
    -6 1 12
    -5 1 12
    -4 1 12
    -3 1 12
    -2 1 12
    -1 1 12
    0 1 12
    1 1 12
    2 1 12
    3 1 12
    4 1 12
    -6 2 12
    -5 2 12
    -4 2 12
    -3 2 12
    -2 2 12
    -1 2 12
    0 2 12
    1 2 12
    2 2 12
    3 2 12
    4 2 12
    -6 3 12
    -5 3 12
    -4 3 12
    -3 3 12
    -2 3 12
    -1 3 12
    0 3 12
    1 3 12
    2 3 12
    3 3 12
    4 3 12
    -6 4 12
    -5 4 12
    -4 4 12
    -3 4 12
    -2 4 12
    -1 4 12
    0 4 12
    1 4 12
    2 4 12
    3 4 12
    -6 5 12
    -5 5 12
    -4 5 12
    -3 5 12
    -2 5 12
    -1 5 12
    0 5 12
    1 5 12
    2 5 12
    3 5 12
    4 5 12
    -6 6 12
    -5 6 12
    -4 6 12
    -3 6 12
    -2 6 12
    -1 6 12
    0 6 12
    1 6 12
    2 6 12
    3 6 12
    4 6 12
    -5 7 12
    -4 7 12
    -3 7 12
    -2 7 12
    -1 7 12
    0 7 12
    1 7 12
    2 7 12
    3 7 12
    -4 8 12
    -3 8 12
    -2 8 12
    -1 8 12
    0 8 12
    1 8 12
    2 8 12
    3 8 12
    -5 9 12
    -4 9 12
    -3 9 12
    -2 9 12
    -1 9 12
    0 9 12
    1 9 12
    2 9 12
    3 9 12
    -5 10 12
    -4 10 12
    -3 10 12
    -2 10 12
    -1 10 12
    0 10 12
    1 10 12
    2 10 12
    3 10 12
    -4 11 12
    -3 11 12
    -2 11 12
    -1 11 12
    0 11 12
    1 11 12
    2 11 12
    -4 12 12
    -3 12 12
    -2 12 12
    -1 12 12
    0 12 12
    1 12 12
    2 12 12
    -3 13 12
    -2 13 12
    -1 13 12
    0 13 12
    1 13 12
    -3 14 12
    -2 14 12
    -1 14 12
    0 14 12
    1 14 12
    -3 0 13
    -1 0 13
    1 0 13
    3 0 13
    -6 1 13
    -5 1 13
    -4 1 13
    -3 1 13
    -2 1 13
    -1 1 13
    0 1 13
    1 1 13
    2 1 13
    3 1 13
    -6 2 13
    -5 2 13
    -4 2 13
    -3 2 13
    -2 2 13
    -1 2 13
    0 2 13
    1 2 13
    2 2 13
    3 2 13
    -5 3 13
    -4 3 13
    -3 3 13
    -2 3 13
    -1 3 13
    0 3 13
    1 3 13
    2 3 13
    3 3 13
    -5 4 13
    -4 4 13
    -3 4 13
    -2 4 13
    -1 4 13
    0 4 13
    1 4 13
    2 4 13
    3 4 13
    -5 5 13
    -4 5 13
    -3 5 13
    -2 5 13
    -1 5 13
    0 5 13
    1 5 13
    2 5 13
    3 5 13
    -5 6 13
    -4 6 13
    -3 6 13
    -2 6 13
    -1 6 13
    0 6 13
    1 6 13
    2 6 13
    3 6 13
    -5 7 13
    -4 7 13
    -3 7 13
    -2 7 13
    -1 7 13
    0 7 13
    1 7 13
    2 7 13
    3 7 13
    -5 8 13
    -4 8 13
    -3 8 13
    -2 8 13
    -1 8 13
    0 8 13
    1 8 13
    2 8 13
    -4 9 13
    -3 9 13
    -2 9 13
    -1 9 13
    0 9 13
    1 9 13
    2 9 13
    -4 10 13
    -3 10 13
    -2 10 13
    -1 10 13
    0 10 13
    1 10 13
    2 10 13
    -4 11 13
    -3 11 13
    -2 11 13
    -1 11 13
    0 11 13
    1 11 13
    -3 12 13
    -2 12 13
    -1 12 13
    0 12 13
    1 12 13
    -2 13 13
    -1 13 13
    0 13 13
    -4 0 14
    -2 0 14
    0 0 14
    2 0 14
    -5 1 14
    -4 1 14
    -3 1 14
    -2 1 14
    -1 1 14
    0 1 14
    1 1 14
    2 1 14
    3 1 14
    -5 2 14
    -4 2 14
    -3 2 14
    -2 2 14
    -1 2 14
    0 2 14
    1 2 14
    2 2 14
    3 2 14
    -5 3 14
    -4 3 14
    -3 3 14
    -2 3 14
    -1 3 14
    0 3 14
    1 3 14
    2 3 14
    -5 4 14
    -4 4 14
    -3 4 14
    -2 4 14
    -1 4 14
    0 4 14
    1 4 14
    2 4 14
    -5 5 14
    -4 5 14
    -3 5 14
    -2 5 14
    -1 5 14
    0 5 14
    1 5 14
    2 5 14
    -4 6 14
    -3 6 14
    -2 6 14
    -1 6 14
    0 6 14
    1 6 14
    2 6 14
    -4 7 14
    -3 7 14
    -2 7 14
    -1 7 14
    0 7 14
    1 7 14
    2 7 14
    -4 8 14
    -3 8 14
    -2 8 14
    -1 8 14
    0 8 14
    1 8 14
    -3 9 14
    -2 9 14
    -1 9 14
    0 9 14
    1 9 14
    -3 10 14
    -2 10 14
    -1 10 14
    0 10 14
    1 10 14
    -2 11 14
    -1 11 14
    0 11 14
    -3 0 15
    -1 0 15
    1 0 15
    -4 1 15
    -3 1 15
    -2 1 15
    -1 1 15
    0 1 15
    1 1 15
    2 1 15
    -4 2 15
    -3 2 15
    -2 2 15
    -1 2 15
    0 2 15
    1 2 15
    2 2 15
    -4 3 15
    -3 3 15
    -2 3 15
    -1 3 15
    0 3 15
    1 3 15
    -4 4 15
    -3 4 15
    -2 4 15
    -1 4 15
    0 4 15
    1 4 15
    -4 5 15
    -3 5 15
    -2 5 15
    -1 5 15
    0 5 15
    1 5 15
    -3 6 15
    -2 6 15
    -1 6 15
    0 6 15
    1 6 15
    -3 7 15
    -2 7 15
    -1 7 15
    0 7 15
    -2 8 15
    -1 8 15
    0 8 15
    -2 9 15
    -1 9 15
    -2 0 16
    0 0 16
    -3 1 16
    -2 1 16
    -1 1 16
    0 1 16
    -3 2 16
    -2 2 16
    -1 2 16
    -3 3 16
    -2 3 16
    -1 3 16
    0 3 16
    -2 4 16
    -1 4 16
    0 4 16
    -2 5 16
    -1 5 16
    0 5 16
    -2 6 16
    -1 6 16
_diffrn_reflns_number     2960
_diffrn_reflns_av_R_equivalents     0.0309
_diffrn_reflns_av_unetI/netI     0.0427
_diffrn_reflns_theta_min     4.136
_diffrn_reflns_theta_max     71.421
_diffrn_reflns_theta_full     67.684
_diffrn_measured_fraction_theta_max     0.987
_diffrn_measured_fraction_theta_full     0.997
_diffrn_reflns_limit_h_min     -8
_diffrn_reflns_limit_h_max     7
_diffrn_reflns_limit_k_min     -20
_diffrn_reflns_limit_k_max     21
_diffrn_reflns_limit_l_min     -13
_diffrn_reflns_limit_l_max     16
_diffrn_radiation_probe     x-ray
_refine_special_details
;
The hydrogen atoms of
amino groups and protonated nitro\\u000173gen atoms of oxzole groups were
located in difference - Fourier maps and refined with restrained
distances of 0.85+-(1) \%A. The H atoms of the
benzene ring were calculated geometrically with C---H = 0.93 \%A and
<i>U</i>~iso~(H) = 1.2<i>U</i>~eq~(C).
;
_reflns_number_total     2960
_reflns_number_gt     2288
_reflns_threshold_expression     'I > 2\s(I)'
_refine_ls_structure_factor_coef     Fsqd
_refine_ls_matrix_type     full
_refine_ls_R_factor_all     0.0583
_refine_ls_R_factor_gt     0.0448
_refine_ls_wR_factor_gt     0.1210
_refine_ls_wR_factor_ref     0.1318
_refine_ls_goodness_of_fit_ref     1.035
_refine_ls_restrained_S_all     1.037
_refine_ls_number_reflns     2960
_refine_ls_number_parameters     259
_refine_ls_number_restraints     6
_refine_ls_hydrogen_treatment     mixed
_refine_ls_weighting_scheme     calc
_refine_ls_weighting_details
              'w=1/[\s^2^(Fo^2^)+(0.0724P)^2^+0.1538P] where P=(Fo^2^+2Fc^2^)/3'
_atom_sites_solution_hydrogens     mixed
_atom_sites_solution_primary     dual
_atom_sites_solution_secondary     ?
_refine_ls_shift/su_max     0.000
_refine_ls_shift/su_mean     0.000
_refine_diff_density_max     0.227
_refine_diff_density_min     -0.204
_refine_ls_extinction_method     none
_refine_ls_extinction_coef     .
loop_
    _atom_type_symbol
    _atom_type_description
    _atom_type_scat_dispersion_real
    _atom_type_scat_dispersion_imag
    _atom_type_scat_source
    'C' 'C' 0.0181 0.0091
                         'International Tables Vol C Tables 4.2.6.8 and 6.1.1.4'
    'H' 'H' 0.0000 0.0000
                         'International Tables Vol C Tables 4.2.6.8 and 6.1.1.4'
    'N' 'N' 0.0311 0.0180
                         'International Tables Vol C Tables 4.2.6.8 and 6.1.1.4'
    'O' 'O' 0.0492 0.0322
                         'International Tables Vol C Tables 4.2.6.8 and 6.1.1.4'
_computing_data_collection
;
CrysAlisPro 1.171.40.84a (Rigaku OD, 2020)
;
_computing_cell_refinement
;
CrysAlisPro 1.171.40.84a (Rigaku OD, 2020)
;
_computing_data_reduction
;
CrysAlisPro 1.171.40.84a (Rigaku OD, 2020)
;
_computing_structure_solution
;
<i>SHELXT2018/2</i> (Sheldrick, 2015<i>a</i>)
;
_computing_structure_refinement
;
<i>SHELXL2019/3</i> (Sheldrick, 2015<i>b</i>)
;
_computing_molecular_graphics
;
Olex2 1.5-beta (Dolomanov <i>et al.</i>,  2009)
;
_computing_publication_material
;
Olex2 1.5-beta (Dolomanov <i>et al.</i>,  2009)
;
loop_
    _atom_site_type_symbol
    _atom_site_label
    _atom_site_fract_x
    _atom_site_fract_y
    _atom_site_fract_z
    _atom_site_U_iso_or_equiv
    _atom_site_adp_type
    _atom_site_calc_flag
    _atom_site_occupancy
    _atom_site_disorder_assembly
    _atom_site_disorder_group
    O O1 0.1212(2) 0.44529(8) 0.33805(10) 0.0428(3) Uani d 1 . .
    N N1 0.4453(2) 0.48755(9) 0.38019(11) 0.0381(4) Uani d 1 . .
    H H1 0.545(3) 0.5203(13) 0.3995(19) 0.082(9) Uiso d 1 . .
    C C1 0.4597(3) 0.41299(11) 0.34764(13) 0.0366(4) Uani d 1 . .
    O O2 1.3397(2) 0.94256(8) 0.42539(10) 0.0410(3) Uani d 1 . .
    N N2 0.1639(3) 0.56637(11) 0.39934(16) 0.0521(5) Uani d 1 . .
    H H2A 0.0351(19) 0.5701(15) 0.4069(18) 0.069(8) Uiso d 1 . .
    H H2B 0.252(3) 0.6021(11) 0.4168(18) 0.069(8) Uiso d 1 . .
    C C2 0.6255(3) 0.36637(12) 0.34088(15) 0.0439(5) Uani d 1 . .
    H H2 0.762934 0.382283 0.360114 0.053 Uiso calc 1 . .
    O O3 0.4839(2) 0.67161(8) 0.42640(12) 0.0540(4) Uani d 1 . .
    N N3 1.0284(2) 0.88951(9) 0.42134(12) 0.0381(4) Uani d 1 . .
    H H3A 0.927(3) 0.8578(14) 0.427(2) 0.090(10) Uiso d 1 . .
    C C3 0.5769(4) 0.29442(12) 0.30389(16) 0.0518(5) Uani d 1 . .
    H H3 0.685094 0.261048 0.299092 0.062 Uiso calc 1 . .
    O O4 0.7441(2) 0.58949(7) 0.42948(10) 0.0432(3) Uani d 1 . .
    N N4 1.3345(3) 0.81860(10) 0.47545(14) 0.0470(4) Uani d 1 . .
    H H4A 1.4629(19) 0.8123(15) 0.4680(17) 0.061(7) Uiso d 1 . .
    H H4B 1.258(3) 0.7797(10) 0.4805(18) 0.064(8) Uiso d 1 . .
    C C4 0.3719(4) 0.27030(13) 0.27364(17) 0.0533(6) Uani d 1 . .
    H H4 0.346243 0.222044 0.247253 0.064 Uiso calc 1 . .
    O O5 0.7522(2) 0.78759(8) 0.43539(12) 0.0517(4) Uani d 1 . .
    C C5 0.2049(3) 0.31731(12) 0.28231(16) 0.0497(5) Uani d 1 . .
    H H5 0.066961 0.301904 0.263314 0.060 Uiso calc 1 . .
    O O6 1.0164(2) 0.70685(9) 0.46759(14) 0.0624(5) Uani d 1 . .
    C C6 0.2561(3) 0.38746(11) 0.32045(13) 0.0394(4) Uani d 1 . .
    C C7 0.2444(3) 0.50366(11) 0.37490(13) 0.0383(4) Uani d 1 . .
    C C8 0.9941(3) 0.96341(10) 0.38748(13) 0.0350(4) Uani d 1 . .
    C C9 0.8136(3) 1.00364(12) 0.35338(13) 0.0420(4) Uani d 1 . .
    H H9 0.682079 0.982192 0.350086 0.050 Uiso calc 1 . .
    C C10 0.8389(3) 1.07772(13) 0.32431(15) 0.0490(5) Uani d 1 . .
    H H10 0.720945 1.106402 0.300336 0.059 Uiso calc 1 . .
    C C11 1.0345(4) 1.11046(13) 0.32983(16) 0.0531(5) Uani d 1 . .
    H H11 1.044476 1.160508 0.310364 0.064 Uiso calc 1 . .
    C C12 1.2147(3) 1.06995(12) 0.36377(16) 0.0483(5) Uani d 1 . .
    H H12 1.346707 1.091225 0.368116 0.058 Uiso calc 1 . .
    C C13 1.1870(3) 0.99662(11) 0.39057(13) 0.0377(4) Uani d 1 . .
    C C14 1.2326(3) 0.87935(11) 0.44171(13) 0.0372(4) Uani d 1 . .
    C C15 0.6703(3) 0.65540(10) 0.43310(13) 0.0354(4) Uani d 1 . .
    C C16 0.8301(3) 0.72137(11) 0.44698(14) 0.0379(4) Uani d 1 . .
loop_
    _atom_site_aniso_label
    _atom_site_aniso_U_11
    _atom_site_aniso_U_22
    _atom_site_aniso_U_33
    _atom_site_aniso_U_12
    _atom_site_aniso_U_13
    _atom_site_aniso_U_23
    O1 0.0305(7) 0.0392(7) 0.0574(8) -0.0051(5) 0.0037(5) -0.0028(6)
    N1 0.0284(8) 0.0363(9) 0.0492(8) -0.0048(6) 0.0058(6) -0.0030(7)
    C1 0.0356(10) 0.0348(10) 0.0396(9) -0.0046(8) 0.0071(7) 0.0037(7)
    O2 0.0322(7) 0.0382(7) 0.0536(8) -0.0047(5) 0.0098(5) 0.0007(6)
    N2 0.0331(9) 0.0404(10) 0.0844(13) -0.0023(8) 0.0144(9) -0.0085(9)
    C2 0.0377(11) 0.0428(11) 0.0523(11) 0.0007(8) 0.0110(8) 0.0039(9)
    O3 0.0292(7) 0.0391(8) 0.0945(11) -0.0031(6) 0.0131(7) -0.0047(8)
    N3 0.0298(8) 0.0342(9) 0.0515(9) -0.0049(7) 0.0101(6) -0.0018(7)
    C3 0.0567(14) 0.0396(11) 0.0626(13) 0.0058(10) 0.0202(10) 0.0046(10)
    O4 0.0327(7) 0.0323(7) 0.0645(8) -0.0021(5) 0.0086(6) -0.0027(6)
    N4 0.0360(10) 0.0392(10) 0.0663(11) 0.0014(8) 0.0102(8) 0.0037(8)
    C4 0.0648(15) 0.0344(11) 0.0637(13) -0.0072(10) 0.0199(11) -0.0045(10)
    O5 0.0324(7) 0.0332(7) 0.0900(11) -0.0013(6) 0.0120(7) 0.0054(7)
    C5 0.0486(12) 0.0430(12) 0.0579(12) -0.0135(9) 0.0105(9) -0.0027(9)
    O6 0.0291(8) 0.0397(9) 0.1155(14) -0.0015(6) 0.0047(8) 0.0032(8)
    C6 0.0351(10) 0.0378(10) 0.0451(10) -0.0019(8) 0.0063(7) 0.0037(8)
    C7 0.0328(9) 0.0344(10) 0.0477(10) -0.0039(7) 0.0066(7) 0.0009(8)
    C8 0.0355(10) 0.0337(10) 0.0367(8) -0.0029(7) 0.0093(7) -0.0032(7)
    C9 0.0353(10) 0.0433(11) 0.0476(10) 0.0004(8) 0.0082(8) -0.0014(9)
    C10 0.0491(12) 0.0459(12) 0.0525(11) 0.0074(9) 0.0102(9) 0.0043(9)
    C11 0.0620(14) 0.0383(12) 0.0616(13) -0.0022(10) 0.0180(10) 0.0085(10)
    C12 0.0476(12) 0.0418(12) 0.0576(12) -0.0100(9) 0.0154(9) 0.0013(9)
    C13 0.0361(10) 0.0357(10) 0.0423(9) -0.0014(8) 0.0098(7) -0.0029(8)
    C14 0.0330(10) 0.0340(10) 0.0453(9) -0.0050(7) 0.0090(7) -0.0041(8)
    C15 0.0304(9) 0.0343(10) 0.0420(9) -0.0025(7) 0.0079(7) 0.0009(8)
    C16 0.0305(9) 0.0336(10) 0.0498(10) -0.0033(7) 0.0077(7) 0.0007(8)
_geom_special_details
;
 All esds (except the esd in the dihedral angle between two l.s. planes)
 are estimated using the full covariance matrix.  The cell esds are taken
 into account individually in the estimation of esds in distances, angles
 and torsion angles; correlations between esds in cell parameters are only
 used when they are defined by crystal symmetry.  An approximate (isotropic)
 treatment of cell esds is used for estimating esds involving l.s. planes.
;
loop_
    _geom_bond_atom_site_label_1
    _geom_bond_atom_site_label_2
    _geom_bond_site_symmetry_2
    _geom_bond_distance
    _geom_bond_publ_flag
    O1 C6 . 1.397(2) ?
    O1 C7 . 1.349(2) ?
    N1 H1 . 0.876(10) ?
    N1 C1 . 1.400(3) ?
    N1 C7 . 1.328(2) ?
    C1 C2 . 1.374(3) ?
    C1 C6 . 1.386(3) ?
    O2 C13 . 1.400(2) ?
    O2 C14 . 1.357(2) ?
    N2 H2A . 0.865(10) ?
    N2 H2B . 0.857(10) ?
    N2 C7 . 1.296(3) ?
    C2 H2 . 0.9300 ?
    C2 C3 . 1.385(3) ?
    O3 C15 . 1.234(2) ?
    N3 H3A . 0.877(10) ?
    N3 C8 . 1.391(2) ?
    N3 C14 . 1.321(2) ?
    C3 H3 . 0.9300 ?
    C3 C4 . 1.392(3) ?
    O4 C15 . 1.266(2) ?
    N4 H4A . 0.866(10) ?
    N4 H4B . 0.858(10) ?
    N4 C14 . 1.303(3) ?
    C4 H4 . 0.9300 ?
    C4 C5 . 1.390(3) ?
    O5 C16 . 1.276(2) ?
    C5 H5 . 0.9300 ?
    C5 C6 . 1.364(3) ?
    O6 C16 . 1.222(2) ?
    C8 C9 . 1.382(3) ?
    C8 C13 . 1.380(3) ?
    C9 H9 . 0.9300 ?
    C9 C10 . 1.388(3) ?
    C10 H10 . 0.9300 ?
    C10 C11 . 1.388(3) ?
    C11 H11 . 0.9300 ?
    C11 C12 . 1.382(3) ?
    C12 H12 . 0.9300 ?
    C12 C13 . 1.369(3) ?
    C15 C16 . 1.553(3) ?
loop_
    _geom_angle_atom_site_label_1
    _geom_angle_atom_site_label_2
    _geom_angle_atom_site_label_3
    _geom_angle_site_symmetry_1
    _geom_angle_site_symmetry_3
    _geom_angle
    _geom_angle_publ_flag
    C7 O1 C6 . . 105.93(14) ?
    C1 N1 H1 . . 129(2) ?
    C7 N1 H1 . . 123(2) ?
    C7 N1 C1 . . 107.77(15) ?
    C2 C1 N1 . . 133.15(18) ?
    C2 C1 C6 . . 120.73(18) ?
    C6 C1 N1 . . 106.12(16) ?
    C14 O2 C13 . . 105.31(14) ?
    H2A N2 H2B . . 122(3) ?
    C7 N2 H2A . . 122.7(18) ?
    C7 N2 H2B . . 115.0(19) ?
    C1 C2 H2 . . 121.8 ?
    C1 C2 C3 . . 116.40(19) ?
    C3 C2 H2 . . 121.8 ?
    C8 N3 H3A . . 123(2) ?
    C14 N3 H3A . . 129(2) ?
    C14 N3 C8 . . 107.10(15) ?
    C2 C3 H3 . . 118.8 ?
    C2 C3 C4 . . 122.3(2) ?
    C4 C3 H3 . . 118.8 ?
    H4A N4 H4B . . 119(2) ?
    C14 N4 H4A . . 120.4(17) ?
    C14 N4 H4B . . 115.1(18) ?
    C3 C4 H4 . . 119.5 ?
    C5 C4 C3 . . 120.9(2) ?
    C5 C4 H4 . . 119.5 ?
    C4 C5 H5 . . 122.1 ?
    C6 C5 C4 . . 115.8(2) ?
    C6 C5 H5 . . 122.1 ?
    C1 C6 O1 . . 108.39(16) ?
    C5 C6 O1 . . 127.84(18) ?
    C5 C6 C1 . . 123.77(19) ?
    N1 C7 O1 . . 111.77(16) ?
    N2 C7 O1 . . 120.69(17) ?
    N2 C7 N1 . . 127.53(18) ?
    C9 C8 N3 . . 132.26(18) ?
    C13 C8 N3 . . 107.36(16) ?
    C13 C8 C9 . . 120.37(18) ?
    C8 C9 H9 . . 121.8 ?
    C8 C9 C10 . . 116.46(19) ?
    C10 C9 H9 . . 121.8 ?
    C9 C10 H10 . . 118.9 ?
    C9 C10 C11 . . 122.2(2) ?
    C11 C10 H10 . . 118.9 ?
    C10 C11 H11 . . 119.4 ?
    C12 C11 C10 . . 121.1(2) ?
    C12 C11 H11 . . 119.4 ?
    C11 C12 H12 . . 122.1 ?
    C13 C12 C11 . . 115.9(2) ?
    C13 C12 H12 . . 122.1 ?
    C8 C13 O2 . . 107.87(16) ?
    C12 C13 O2 . . 128.21(18) ?
    C12 C13 C8 . . 123.92(19) ?
    N3 C14 O2 . . 112.34(16) ?
    N4 C14 O2 . . 119.57(17) ?
    N4 C14 N3 . . 128.08(18) ?
    O3 C15 O4 . . 125.89(17) ?
    O3 C15 C16 . . 117.56(16) ?
    O4 C15 C16 . . 116.55(16) ?
    O5 C16 C15 . . 115.62(16) ?
    O6 C16 O5 . . 125.33(18) ?
    O6 C16 C15 . . 119.06(17) ?
loop_
    _geom_torsion_atom_site_label_1
    _geom_torsion_atom_site_label_2
    _geom_torsion_atom_site_label_3
    _geom_torsion_atom_site_label_4
    _geom_torsion_site_symmetry_1
    _geom_torsion_site_symmetry_2
    _geom_torsion_site_symmetry_3
    _geom_torsion_site_symmetry_4
    _geom_torsion
    _geom_torsion_publ_flag
    N1 C1 C2 C3 . . . . -179.9(2) ?
    N1 C1 C6 O1 . . . . -1.0(2) ?
    N1 C1 C6 C5 . . . . 178.36(18) ?
    C1 N1 C7 O1 . . . . -1.8(2) ?
    C1 N1 C7 N2 . . . . 179.0(2) ?
    C1 C2 C3 C4 . . . . 0.9(3) ?
    C2 C1 C6 O1 . . . . 178.00(16) ?
    C2 C1 C6 C5 . . . . -2.6(3) ?
    C2 C3 C4 C5 . . . . -2.0(3) ?
    O3 C15 C16 O5 . . . . -10.1(3) ?
    O3 C15 C16 O6 . . . . 169.97(19) ?
    N3 C8 C9 C10 . . . . -179.46(19) ?
    N3 C8 C13 O2 . . . . 0.65(19) ?
    N3 C8 C13 C12 . . . . -179.10(18) ?
    C3 C4 C5 C6 . . . . 0.9(3) ?
    O4 C15 C16 O5 . . . . 169.79(17) ?
    O4 C15 C16 O6 . . . . -10.2(3) ?
    C4 C5 C6 O1 . . . . -179.32(18) ?
    C4 C5 C6 C1 . . . . 1.4(3) ?
    C6 O1 C7 N1 . . . . 1.1(2) ?
    C6 O1 C7 N2 . . . . -179.66(18) ?
    C6 C1 C2 C3 . . . . 1.4(3) ?
    C7 O1 C6 C1 . . . . 0.03(19) ?
    C7 O1 C6 C5 . . . . -179.3(2) ?
    C7 N1 C1 C2 . . . . -177.2(2) ?
    C7 N1 C1 C6 . . . . 1.7(2) ?
    C8 N3 C14 O2 . . . . 1.1(2) ?
    C8 N3 C14 N4 . . . . 179.93(19) ?
    C8 C9 C10 C11 . . . . -0.6(3) ?
    C9 C8 C13 O2 . . . . -178.45(16) ?
    C9 C8 C13 C12 . . . . 1.8(3) ?
    C9 C10 C11 C12 . . . . 0.8(3) ?
    C10 C11 C12 C13 . . . . 0.3(3) ?
    C11 C12 C13 O2 . . . . 178.73(18) ?
    C11 C12 C13 C8 . . . . -1.6(3) ?
    C13 O2 C14 N3 . . . . -0.71(19) ?
    C13 O2 C14 N4 . . . . -179.63(17) ?
    C13 C8 C9 C10 . . . . -0.6(3) ?
    C14 O2 C13 C8 . . . . 0.00(18) ?
    C14 O2 C13 C12 . . . . 179.74(19) ?
    C14 N3 C8 C9 . . . . 177.88(19) ?
    C14 N3 C8 C13 . . . . -1.07(19) ?
loop_
    _geom_hbond_atom_site_label_D
    _geom_hbond_atom_site_label_H
    _geom_hbond_atom_site_label_A
    _geom_hbond_site_symmetry_A
    _geom_hbond_distance_DH
    _geom_hbond_distance_HA
    _geom_hbond_distance_DA
    _geom_hbond_angle_DHA
    _geom_hbond_publ_flag
    N1 H1 O4 . 0.876(10) 1.776(10) 2.650(2) 176(3) yes
    N2 H2A O4 1_455 0.865(10) 2.001(11) 2.863(2) 174(3) yes
    N2 H2B O3 . 0.857(10) 1.936(12) 2.770(2) 164(2) yes
    C2 H2 O1 1_655 0.93 2.65 3.522(2) 156.5 yes
    N3 H3A O5 . 0.877(10) 1.705(11) 2.577(2) 173(3) yes
    N4 H4A O5 1_655 0.866(10) 2.057(11) 2.918(2) 172(2) yes
    N4 H4B O6 . 0.858(10) 2.018(12) 2.851(2) 163(2) yes
_shelx_space_group_comment
;
The symmetry employed for this shelxl refinement is uniquely defined
by the following loop, which should always be used as a source of
symmetry information in preference to the above space-group names.
They are only intended as comments.
;
_shelx_estimated_absorpt_T_min     0.845
_shelx_estimated_absorpt_T_max     0.887
_iucr_refine_instructions_details
;
TITL exp_373-l2+sncl2_a.res in P2(1)/n
    bv4051.res
    created by SHELXL-2019/3 at 19:04:46 on 28-Oct-2023
REM Old TITL exp_373-l2+sncl2_a.res in P2(1)/n
REM SHELXT solution in P2(1)/n
REM R1 0.163, Rweak 0.091, Alpha 0.018, Orientation as input
REM Formula found by SHELXT: C16 N2 O8
CELL 1.54184 6.508 17.6943 13.6264 90 100.2 90
ZERR 4 0.0002 0.0007 0.0005 0 0.004 0
LATT 1
SYMM 0.5-X,0.5+Y,0.5-Z
SFAC C H N O
UNIT 64 56 16 24
EQIV $1 -1+X,+Y,+Z
EQIV $2 1+X,+Y,+Z
DFIX 0.85 0.01 N1 H1 N2 H2a N2 H2b N3 H3a N4 H4b N4 H4a
L.S. 4
PLAN  5
SIZE 0.17 0.12 0.14
CONF
HTAB N1 O4
HTAB N2 O4_$1
HTAB N2 O3
HTAB C2 O1_$2
HTAB N3 O5
HTAB N4 O5_$2
HTAB N4 O6
LIST 4
htab
MORE -1
BOND $H
fmap 2 53
acta
REM <olex2.extras>
REM <HklSrc "%.\\bv4051.hkl">
REM </olex2.extras>
WGHT    0.072400    0.153800
FVAR       0.40647
O1    4    0.121179    0.445292    0.338045    11.00000    0.03046    0.03920 =
         0.05740   -0.00283    0.00373   -0.00509
N1    3    0.445333    0.487555    0.380193    11.00000    0.02838    0.03634 =
         0.04916   -0.00302    0.00580   -0.00480
H1    2    0.545279    0.520277    0.399526    11.00000    0.08151
C1    1    0.459666    0.412992    0.347636    11.00000    0.03559    0.03483 =
         0.03960    0.00370    0.00712   -0.00463
O2    4    1.339691    0.942565    0.425385    11.00000    0.03217    0.03817 =
         0.05356    0.00073    0.00982   -0.00473
N2    3    0.163865    0.566367    0.399343    11.00000    0.03306    0.04038 =
         0.08441   -0.00850    0.01435   -0.00234
H2A   2    0.035051    0.570069    0.406910    11.00000    0.06858
H2B   2    0.251610    0.602075    0.416793    11.00000    0.06919
C2    1    0.625499    0.366374    0.340882    11.00000    0.03773    0.04285 =
         0.05226    0.00385    0.01101    0.00067
AFIX  43
H2    2    0.762934    0.382283    0.360114    11.00000   -1.20000
AFIX   0
O3    4    0.483935    0.671612    0.426396    11.00000    0.02916    0.03912 =
         0.09455   -0.00469    0.01309   -0.00310
N3    3    1.028427    0.889513    0.421341    11.00000    0.02976    0.03421 =
         0.05151   -0.00179    0.01007   -0.00487
H3A   2    0.927472    0.857759    0.426551    11.00000    0.08957
C3    1    0.576918    0.294421    0.303890    11.00000    0.05674    0.03962 =
         0.06258    0.00459    0.02024    0.00580
AFIX  43
H3    2    0.685094    0.261048    0.299092    11.00000   -1.20000
AFIX   0
O4    4    0.744123    0.589485    0.429476    11.00000    0.03274    0.03229 =
         0.06450   -0.00273    0.00863   -0.00213
N4    3    1.334505    0.818599    0.475448    11.00000    0.03596    0.03916 =
         0.06635    0.00366    0.01024    0.00142
H4A   2    1.462897    0.812311    0.468039    11.00000    0.06110
H4B   2    1.258209    0.779738    0.480518    11.00000    0.06357
C4    1    0.371875    0.270298    0.273640    11.00000    0.06483    0.03443 =
         0.06369   -0.00452    0.01994   -0.00719
AFIX  43
H4    2    0.346243    0.222044    0.247253    11.00000   -1.20000
AFIX   0
O5    4    0.752176    0.787591    0.435394    11.00000    0.03245    0.03316 =
         0.08997    0.00544    0.01202   -0.00129
C5    1    0.204900    0.317309    0.282313    11.00000    0.04860    0.04302 =
         0.05793   -0.00266    0.01046   -0.01353
AFIX  43
H5    2    0.066961    0.301904    0.263314    11.00000   -1.20000
AFIX   0
O6    4    1.016368    0.706847    0.467592    11.00000    0.02908    0.03972 =
         0.11552    0.00323    0.00468   -0.00154
C6    1    0.256125    0.387460    0.320445    11.00000    0.03508    0.03781 =
         0.04508    0.00368    0.00632   -0.00191
C7    1    0.244414    0.503656    0.374902    11.00000    0.03280    0.03438 =
         0.04769    0.00088    0.00664   -0.00391
C8    1    0.994124    0.963411    0.387479    11.00000    0.03552    0.03369 =
         0.03670   -0.00320    0.00928   -0.00289
C9    1    0.813590    1.003636    0.353380    11.00000    0.03533    0.04330 =
         0.04755   -0.00140    0.00817    0.00044
AFIX  43
H9    2    0.682079    0.982192    0.350086    11.00000   -1.20000
AFIX   0
C10   1    0.838919    1.077722    0.324313    11.00000    0.04905    0.04586 =
         0.05254    0.00432    0.01025    0.00737
AFIX  43
H10   2    0.720945    1.106402    0.300336    11.00000   -1.20000
AFIX   0
C11   1    1.034523    1.110459    0.329834    11.00000    0.06199    0.03833 =
         0.06160    0.00854    0.01803   -0.00223
AFIX  43
H11   2    1.044476    1.160508    0.310364    11.00000   -1.20000
AFIX   0
C12   1    1.214725    1.069954    0.363766    11.00000    0.04760    0.04184 =
         0.05757    0.00126    0.01535   -0.00996
AFIX  43
H12   2    1.346707    1.091225    0.368116    11.00000   -1.20000
AFIX   0
C13   1    1.186954    0.996616    0.390567    11.00000    0.03615    0.03573 =
         0.04235   -0.00288    0.00976   -0.00136
C14   1    1.232577    0.879348    0.441707    11.00000    0.03304    0.03396 =
         0.04529   -0.00411    0.00898   -0.00497
C15   1    0.670332    0.655397    0.433103    11.00000    0.03035    0.03426 =
         0.04205    0.00094    0.00793   -0.00247
C16   1    0.830143    0.721368    0.446980    11.00000    0.03046    0.03358 =
         0.04976    0.00066    0.00765   -0.00328
HKLF 4
REM  exp_373-l2+sncl2_a.res in P2(1)/n
REM wR2 = 0.1318, GooF = S = 1.035, Restrained GooF = 1.037 for all data
REM R1 = 0.0448 for 2288 Fo > 4sig(Fo) and 0.0583 for all 2960 data
REM 259 parameters refined using 6 restraints
END
WGHT      0.0724      0.1538
REM Instructions for potential hydrogen bonds
HTAB N1 O4
HTAB N2 O4_$1
HTAB N2 O3
HTAB C2 O1_$2
HTAB N3 O5
HTAB N4 O5_$2
HTAB N4 O6
REM Highest difference peak  0.227,  deepest hole -0.204,  1-sigma level  0.046
Q1    1   0.9627  0.6995  0.4022  11.00000  0.05    0.23
Q2    1   0.7526  0.6831  0.4228  11.00000  0.05    0.20
Q3    1   0.8544  0.8375  0.4381  11.00000  0.05    0.19
Q4    1   0.5638  1.1779  0.3183  11.00000  0.05    0.18
Q5    1   0.4737  0.7177  0.4255  11.00000  0.05    0.17
  REM The information below was added by Olex2.
  REM
  REM R1 = 0.0448 for 2288 Fo > 4sig(Fo) and 0.0583 for all 2960 data
  REM 259 parameters refined using n/a restraints
  REM Highest difference peak 0.23, deepest hole -0.20
  REM Mean Shift 0, Max Shift 0.000.
  REM +++ Tabular Listing of Refinement Information +++
  REM R1_all = 0.0583
  REM R1_gt = 0.0448
  REM wR_ref = 0.1318
  REM GOOF = 1.035
  REM Shift_max = 0.000
  REM Shift_mean = 0
  REM Reflections_all = 2960
  REM Reflections_gt = 2288
  REM Parameters = 259
  REM Hole = -0.20
  REM Peak = 0.23
  REM Flack = n/a
;
